# Supplementary material for: Inferring Clonal Composition from Multiple Sections of a Breast Cancer
Source: PLoS Comput Biol. 2014 Jul 10;10(7):e1003703. doi: 10.1371/journal.pcbi.1003703 (PMC4091710; doi:10.1371/journal.pcbi.1003703)
Supplement: Software S1 — is an R package called Clomality that implements the EM algorithm described in this paper. (GZ) [file pcbi.1003703.s003.gz]

Archive with 52 entries (46 files):
- Clomial/DESCRIPTION
- Clomial/NAMESPACE
- Clomial/R
- Clomial/R/Clomial-internal.R
- Clomial/R/Clomial.R
- Clomial/R/Clomial.generate.data.R
- Clomial/R/Clomial.iterate.R
- Clomial/R/Clomial.likelihood.R
- Clomial/R/P2W.R
- Clomial/R/Phi.R
- Clomial/R/W2P.R
- Clomial/R/best.match.R
- Clomial/R/check.Wj.R
- Clomial/R/choose.best.R
- Clomial/R/compute.P.reparam.R
- Clomial/R/compute.bic.R
- Clomial/R/compute.errors.R
- Clomial/R/compute.mu.R
- Clomial/R/compute.q.R
- Clomial/R/compute.unity.states.R
- Clomial/R/dPdW.R
- Clomial/R/dPhidPcp.R
- Clomial/R/dPhidW.R
- Clomial/R/decimal2binary.R
- Clomial/R/normalizeQ.R
- Clomial/R/protect.P.R
- Clomial/R/reorder.clones.R
- Clomial/R/row.z.likelihood.R
- Clomial/R/rsub.R
- Clomial/data
- Clomial/data/Clomial1000.rda
- Clomial/data/breastCancer.rda
- Clomial/data/datalist
- Clomial/inst
- Clomial/inst/CITATION
- Clomial/inst/NEWS
- Clomial/inst/doc
- Clomial/inst/doc/Clonal_decomposition_by_Clomial.R
- Clomial/inst/doc/Clonal_decomposition_by_Clomial.Rnw
- Clomial/inst/doc/Clonal_decomposition_by_Clomial.pdf
- Clomial/man
- Clomial/man/Clomial-package.Rd
- Clomial/man/Clomial.Rd
- Clomial/man/Clomial.generate.data.Rd
- Clomial/man/Clomial.iterate.Rd
- Clomial/man/Clomial.likelihood.Rd
- Clomial/man/Clomial1000.Rd
- Clomial/man/breastCancer.Rd
- Clomial/man/choose.best.Rd
- Clomial/man/compute.bic.Rd
- Clomial/vignettes
- Clomial/vignettes/Clonal_decomposition_by_Clomial.Rnw
