# Supplementary material for: Inferring Clonal Composition from Multiple Sections of a Breast Cancer
Source: PLoS Comput Biol. 2014 Jul 10;10(7):e1003703. doi: 10.1371/journal.pcbi.1003703 (PMC4091710; doi:10.1371/journal.pcbi.1003703)
Supplement: Software S1 — is an R package called Clomality that implements the EM algorithm described in this paper. (GZ) [file pcbi.1003703.s003.gz › Clomial/DESCRIPTION]

Package: Clomial
Type: Package
Title: Infers clonal composition a tumor
Version: 0.99.0
Date: 2014-02-11
Author: Habil Zare and Alex Hu
Maintainer: Habil Zare <zare@u.washington.edu>
Depends: R (>= 2.10), matrixStats
Imports: methods
Description: Clomial fits binomial distributions to counts obtained from Next Gen Sequencing data of multiple samples of the same tumor. The trained parameters can be interpreted to infer the clonal structure of the tumor.
License: GPL (>= 2)
biocViews: Bioinformatics, Cancer, Breast, Genetics,
        GeneticVariability, HighThroughputSequencingData, Sequencing,
        Clustering, MultipleComparisons
LazyLoad: yes
Packaged: 2014-02-28 19:06:56 UTC; zare
