# Supplementary material for: Inferring Clonal Composition from Multiple Sections of a Breast Cancer
Source: PLoS Comput Biol. 2014 Jul 10;10(7):e1003703. doi: 10.1371/journal.pcbi.1003703 (PMC4091710; doi:10.1371/journal.pcbi.1003703)
Supplement: Software S1 — is an R package called Clomality that implements the EM algorithm described in this paper. (GZ) [file pcbi.1003703.s003.gz › Clomial/NAMESPACE]

export(Clomial)
export(choose.best)
export(Clomial.generate.data)
export(Clomial.iterate)
export(compute.bic)
export(Clomial.likelihood)
