# Supplementary material for: Inferring Clonal Composition from Multiple Sections of a Breast Cancer
Source: PLoS Comput Biol. 2014 Jul 10;10(7):e1003703. doi: 10.1371/journal.pcbi.1003703 (PMC4091710; doi:10.1371/journal.pcbi.1003703)
Supplement: Software S1 — is an R package called Clomality that implements the EM algorithm described in this paper. (GZ) [file pcbi.1003703.s003.gz › Clomial/R/Clomial-internal.R]

.Random.seed <-
c(403L, 365L, 1492790388L, -1629574902L, -1817687082L, -2080485428L, 
-622102478L, -1390801052L, -1280540579L, 249411485L, -2064310579L, 
1871799451L, -551386267L, 196355105L, -1481851187L, 2072491L, 
1526294310L, 1879156756L, 1237091930L, -1205166052L, 862333596L, 
1368406758L, -215053608L, -1026330782L, 593842683L, 710534695L, 
931020163L, 442166653L, 697906523L, -2065784813L, 1322217531L, 
-2012111591L, 1011651988L, 1176080910L, 363171536L, 48712886L, 
-1027907822L, 1960671592L, -701718762L, -1991262160L, 1699710841L, 
-63869511L, -652273407L, 147320503L, 817378953L, -1407754155L, 
305650817L, 898319095L, 1605662114L, 2134324416L, 486549318L, 
-1019327368L, -718881704L, -280004270L, 2029565148L, 1325948910L, 
482581127L, -602153901L, 1823387895L, -1459576375L, 128561599L, 
-2049208217L, 1181315631L, -2049672475L, 1158104160L, -776969718L, 
-1987413860L, 878809122L, -1606673730L, 85199492L, -1159200342L, 
-1758290596L, -511086011L, -1523682747L, 1358535813L, 901887699L, 
457671517L, 163091033L, -268321675L, 2051988179L, 905033598L, 
-1298457284L, -256386878L, 763320484L, -1388758396L, 1099974990L, 
-1803188816L, 234110586L, 1891072979L, 1356043071L, 359191531L, 
-954871707L, -1232977565L, -656115189L, 120952579L, 541875265L, 
1650023996L, -593988730L, -587925928L, -1187564338L, -907943782L, 
-403696736L, 311893966L, 971704360L, -715361439L, -136297119L, 
1986405401L, 901467823L, 1744508065L, -871406579L, 1290681001L, 
-1155829761L, -650663046L, -591411576L, -1602560178L, 2142762880L, 
740409718L, 161103465L, 1689586239L, 1697096248L, -1297990585L, 
1252864318L, 1034061330L, -149086783L, -457971131L, -615783424L, 
-1796791816L, 1943738935L, -145756596L, -68026317L, 315340149L, 
-1685651834L, 1395510632L, -890244873L, -1007064303L, 979634482L, 
1565439805L, 981189616L, -514684264L, 686398659L, -803621201L, 
-1941622458L, -360476214L, -887711911L, -858316086L, 108305149L, 
68985571L, -1181432296L, -1098000758L, 658599413L, 1869175571L, 
2047753468L, -1834507805L, 1879297170L, 1477678766L, -571965619L, 
-1319661671L, 705682668L, 1914465524L, 423342179L, -1364718192L, 
-1898282049L, 249277441L, -1484325494L, -1485778980L, -1026861949L, 
87161061L, -851441866L, 1612985897L, -549565564L, 642085796L, 
-1250137761L, -357614797L, -1962038878L, -1830883242L, -1302179275L, 
1044134782L, -1175604423L, 194676591L, 1910744204L, -1447591938L, 
-493177327L, 1723243975L, -232125184L, -1965400049L, -1959202538L, 
542431818L, -1609979319L, 806992429L, 390954024L, 397709584L, 
-1149988241L, 1139679764L, -1437279413L, 778874173L, 1856362126L, 
-803756256L, 887723807L, 1707001161L, 1956812234L, 885141861L, 
-289498904L, 979716784L, -1901208213L, 1620703255L, 383435966L, 
1418745330L, 1534973473L, -1949907566L, 1307208693L, 1252847675L, 
1829779872L, 1101748690L, -96234307L, -952720357L, -1081134556L, 
818516203L, -2056637878L, -673173402L, 1403064725L, 235245473L, 
-2114874764L, 559024204L, 1082688443L, 852014680L, -2006847017L, 
-1544576023L, -1500538304L, -1851472713L, 1295028718L, 1919100149L, 
1605954776L, 1566118100L, 894345439L, -1300413600L, -1795441848L, 
1336282899L, -838677370L, -593130161L, 1801867724L, -1692097462L, 
1093055549L, 1987469224L, 1335986824L, 2048903803L, 289089786L, 
1480605849L, -1546030732L, -99811352L, 1699352383L, -492697904L, 
605116904L, 1865677335L, 1693492314L, -1689044505L, -2140218272L, 
461913914L, -368710831L, -2018199176L, 1166119928L, 2118124183L, 
11756854L, -1660037771L, 843149808L, -1339859908L, 1792208247L, 
-2044046368L, 1676560232L, -1606749133L, -284579354L, -1661251961L, 
-643493836L, 2105332450L, -1159036771L, 1870576720L, 1228865728L, 
2060878099L, 1777542010L, 268213025L, 495938676L, 861925864L, 
-1748160681L, 345344752L, 985700328L, -1367902017L, 866251401L, 
-836164343L, 251110154L, 1906587021L, -558743163L, 1575441717L, 
-1473830071L, -125895857L, -1229914721L, 649752485L, -714839264L, 
-1445657271L, 510135853L, 1360660023L, 1323147775L, -1609769939L, 
1668379137L, 1639662469L, 1082379050L, -1766222007L, 1110616261L, 
-623163639L, -474818779L, -193061537L, -2069363657L, 116133149L, 
-161549696L, -412773431L, 1796166449L, -69609437L, -1675280269L, 
1547749341L, 73326457L, -432320727L, -1205883870L, 790605357L, 
-1797638283L, -267253611L, -1197701847L, -314620025L, -796476417L, 
-1903705587L, -729747040L, 843749545L, -1866150163L, -859068833L, 
1882372679L, -492599371L, 1617893737L, 872432341L, 101007034L, 
812627705L, -1519049939L, 831023209L, 1789692341L, -905892129L, 
-2105563985L, 1362193725L, 1151420126L, -1725870734L, -1346101590L, 
-652905515L, 249280867L, 1731414760L, 1681017412L, -215301655L, 
-1556726184L, 626675378L, 1552882570L, -1633493537L, 1149780621L, 
-38073458L, 291818478L, -278752663L, 1849771326L, 94986066L, 
817414974L, -1978892015L, -139837521L, 501223136L, -1992545932L, 
174425421L, -728097344L, 1747468190L, 1629382242L, 1209417819L, 
1989191449L, 143474102L, 967044846L, -756111143L, -1322314154L, 
-802160614L, -124082758L, -1333498499L, 1300469195L, 1142313752L, 
867738868L, -2024402295L, -164182688L, -1476963182L, -1398251942L, 
-1271509057L, 749702445L, -29852682L, 1409071470L, -967091855L, 
-632766434L, 603348914L, -1640695362L, 1817946953L, -954234585L, 
-1865758264L, 1978638796L, -2027715139L, -628995760L, 950685230L, 
900288890L, 2076419131L, -1550737751L, -263129738L, 1667203558L, 
407202937L, -711293330L, 74664738L, -420461014L, 1506987941L, 
916307187L, -1551976168L, 130235556L, -296433639L, 166245320L, 
-1793649326L, -27069942L, 362037199L, -394579603L, -415039810L, 
515047278L, 345216601L, -943391506L, -151603198L, -1475630018L, 
-1646517903L, -191692369L, -1937792080L, 77825476L, -788536627L, 
1766009424L, -638082466L, -940680558L, -179193813L, 126539161L, 
808322566L, 1459674750L, 1274375273L, 138060070L, 190240106L, 
841606730L, 1626217997L, -1029412229L, -1358984008L, -486768412L, 
561832425L, 90699664L, 234586658L, -1360739382L, -1941252673L, 
-193942627L, -1637764090L, -1180607906L, 559044257L, -1409411458L, 
-2051026958L, 1248172302L, -1230246039L, 638488423L, -1537369256L, 
-956095460L, 478764781L, 309638160L, 1804380798L, -1756329398L, 
-382210693L, -1453995623L, -130625770L, 2058644182L, -44967335L, 
1235408062L, -1310290286L, 1370938122L, 240399381L, -973673117L, 
-1847739992L, -1647438044L, -1376156375L, 718909432L, -846340110L, 
-530432502L, 1068231295L, 1073032109L, 913250670L, -93144978L, 
-2017975735L, 1101706462L, -1059337550L, -671633826L, -278891855L, 
-760307377L, -1103071392L, -330025132L, -721031987L, -50021440L, 
109551038L, -875612222L, 367879771L, 449653049L, 1244211414L, 
1133001486L, -447173959L, 1627591702L, -74010918L, 525460762L, 
-994963427L, 1874077803L, 775713400L, 1051444436L, -1204217559L, 
-672216288L, -1939190286L, 1078012474L, 96991647L, 470367181L, 
399682678L, -523593234L, -566179407L, -897998114L, 2052388722L, 
-362834818L, -1527893431L, -1196629721L, -327164376L, -330253044L, 
1546483869L, -2018079344L, -1793103954L, -137092166L, 166212347L, 
-1798856279L, -1565364042L, 499162534L, -1093404519L, -1333723122L, 
663966530L, -247188374L, -1970944667L, -948672589L, -946275304L, 
1982465252L, -649416487L, 2122229800L, -864898126L, 465114154L, 
-1636125329L, 2022882221L, 1695189278L, 1081084622L, -376439815L, 
-279102898L, 650263586L, 1374500350L, -900530895L, 1981191663L, 
1398055792L, 2063400228L, 1312583405L, -607570352L, -1691518434L, 
-532924238L, 1257804331L, 1434966041L, 272262758L, -341337314L, 
1287259593L, -622143706L, 1659866794L, -1941898134L, 309179163L, 
-1430548056L, 768250131L, 945190106L, 880651313L, 1756380613L, 
-779607985L, 787652442L, -809669379L, 1085656930L, -891297335L, 
523139364L, 1606665701L, -811324497L, -655093341L, 1957928498L, 
1121194695L, 1544741772L, -1654644661L, 1745429626L, -219218051L, 
310055053L, 1046367675L, -362633982L, -592607359L, 949793390L, 
-1917186911L, -2048426028L, 1665565445L, 866073991L, -655568965L, 
1938496734L, -1728755053L, -1333704800L, 798796883L, 961554410L, 
739231521L, 2057053917L, -1608797137L, 253322986L, -1476834163L, 
-1880609534L, 244875825L, 1922027748L, 29526557L, -1534596449L, 
-681733037L, 1093596082L, -2057954993L, 1860399924L, 1704003043L, 
-1124180734L, -597575571L, -895230636L, 927075509L, -346123385L
)
