# Supplementary material for: Inferring Clonal Composition from Multiple Sections of a Breast Cancer
Source: PLoS Comput Biol. 2014 Jul 10;10(7):e1003703. doi: 10.1371/journal.pcbi.1003703 (PMC4091710; doi:10.1371/journal.pcbi.1003703)
Supplement: Software S1 — is an R package called Clomality that implements the EM algorithm described in this paper. (GZ) [file pcbi.1003703.s003.gz › Clomial/R/P2W.R]

P2W <-
function(Pj){
  ## Computes Vj(Pj)~ Pj/(1-sum(Pj)).
  ## No log due to computational problems such as log(900)=Inf.
  Pj1 <- Pj[2:length(Pj)] ## ignore the first row of P.
  Wj <- Pj1/(1-sum(Pj1))
  return(Wj)
}
