# Supplementary material for: Inferring Clonal Composition from Multiple Sections of a Breast Cancer
Source: PLoS Comput Biol. 2014 Jul 10;10(7):e1003703. doi: 10.1371/journal.pcbi.1003703 (PMC4091710; doi:10.1371/journal.pcbi.1003703)
Supplement: Software S1 — is an R package called Clomality that implements the EM algorithm described in this paper. (GZ) [file pcbi.1003703.s003.gz › Clomial/R/W2P.R]

W2P <-
function(W){
    ## Computes: Pj(Wj) ~ W/(1+sum(W)).
    ## -W and P are vectors.
    P <- W/(1+sum(W))
    ##print(P)
    return(P)
  }
