# Supplementary material for: Inferring Clonal Composition from Multiple Sections of a Breast Cancer
Source: PLoS Comput Biol. 2014 Jul 10;10(7):e1003703. doi: 10.1371/journal.pcbi.1003703 (PMC4091710; doi:10.1371/journal.pcbi.1003703)
Supplement: Software S1 — is an R package called Clomality that implements the EM algorithm described in this paper. (GZ) [file pcbi.1003703.s003.gz › Clomial/R/check.Wj.R]

check.Wj <-
function(Wj,doStop=TRUE){
  ## Checks to see if Wj has proper names.
  isBad <- FALSE
  if(is.null(names(Wj))){
    isBad <- TRUE
  } else {
    if(sum(names(Wj)!=paste("C",1:length(Wj)+1,sep=""))!=0)
      isBad <- TRUE
  }
  if(isBad & doStop){
    stop("Wj should be have names C2,C3, etc.")
  } else
    return(!isBad)
}
