# Supplementary material for: Inferring Clonal Composition from Multiple Sections of a Breast Cancer
Source: PLoS Comput Biol. 2014 Jul 10;10(7):e1003703. doi: 10.1371/journal.pcbi.1003703 (PMC4091710; doi:10.1371/journal.pcbi.1003703)
Supplement: Software S1 — is an R package called Clomality that implements the EM algorithm described in this paper. (GZ) [file pcbi.1003703.s003.gz › Clomial/R/compute.errors.R]

compute.errors <-
function(Mu,U,P,PTrue){
  ## Finds the permutation of U that best matches Mu and returns the errors of
  ## Mu and P corresponding to that permutation
  ## INPUTS,
  ## P and Mu: inferred.
  ## PTrue and U: the truth.
  ##
  allPerms <- rbind( 1:ncol(Mu), allPerms(ncol(Mu))) ##, max = factorial(ncol(Mu)+1)
  reordered <- reorder.clones(U=U,PTrue=PTrue,Mu=Mu,P=P, allPerms=allPerms)
  Mu <- reordered[["Mu"]]
  P <- reordered[["P"]]
  ##  
  UError <- sum(abs(Mu-U)) /length(Mu)
  discUError <- sum(abs(round(Mu)-round(U))) /length(Mu)
  PErrorAbsolute <- mean(abs(P-PTrue))
  PErrorRelative <- mean(abs(P-PTrue)/PTrue)
  ##
  errors <- list()
  errors[["UError"]] <- UError
  errors[["discretizedUError"]] <- discUError
  errors[["PErrorAbsolute"]] <- PErrorAbsolute
  errors[["PErrorRelative"]] <- PErrorRelative
  ##
  return(errors)
}
