# Supplementary material for: Inferring Clonal Composition from Multiple Sections of a Breast Cancer
Source: PLoS Comput Biol. 2014 Jul 10;10(7):e1003703. doi: 10.1371/journal.pcbi.1003703 (PMC4091710; doi:10.1371/journal.pcbi.1003703)
Supplement: Software S1 — is an R package called Clomality that implements the EM algorithm described in this paper. (GZ) [file pcbi.1003703.s003.gz › Clomial/R/compute.unity.states.R]

compute.unity.states <-
function(C){
  ## Returns a list of lists of the binary states of z
  ## where zc = 1 for each c in C.
  ## answer[c] will be a list of size 2^(C-1) of
  ## decimal representations of the states of z.
  ## This simplifies the computation of new Mus 
  answer <- list()
  for(i in 1:C){
    answer[[i]] <- list()	
  }
  for(state in 1:(2^C)){
    z <- decimal2binary(state,C)
    for(j in 1:C){
      if(z[j] == 1){
        answer[[j]][[ length(answer[[j]])+1 ]] <- state			
      }
    }
  }
  return(answer)
}
