# Supplementary material for: Inferring Clonal Composition from Multiple Sections of a Breast Cancer
Source: PLoS Comput Biol. 2014 Jul 10;10(7):e1003703. doi: 10.1371/journal.pcbi.1003703 (PMC4091710; doi:10.1371/journal.pcbi.1003703)
Supplement: Software S1 — is an R package called Clomality that implements the EM algorithm described in this paper. (GZ) [file pcbi.1003703.s003.gz › Clomial/R/dPdW.R]

dPdW <-
function(Wj,cee){
  ## will compute derivative of P with respect to W,
  ## i.e, (1+sum(W)-W)/(1+sum(W))^2
  ## -Wj is a vector (probably of length C-1).
  ## -cpIsc: determines if c'=c or not.
  ## OUTPUT: the vector of gradient.
  ## QC:
  checked <- check.Wj(Wj)
  sigma <- sum(Wj)
  cpIsc <- 0*Wj
  cpIsc[paste("C",cee,sep="")] <- 1
  result <- ((1+sigma)*cpIsc-Wj) / (1+sigma)^2
  return(result)
}
