# Supplementary material for: Inferring Clonal Composition from Multiple Sections of a Breast Cancer
Source: PLoS Comput Biol. 2014 Jul 10;10(7):e1003703. doi: 10.1371/journal.pcbi.1003703 (PMC4091710; doi:10.1371/journal.pcbi.1003703)
Supplement: Software S1 — is an R package called Clomality that implements the EM algorithm described in this paper. (GZ) [file pcbi.1003703.s003.gz › Clomial/R/protect.P.R]

protect.P <-
function(P,maxNormal=0.9){
    ## Makes sure that each column of P (except the P[,1])
    ## has no more than maxNormal in the first row.
    result <- list()
    P2 <- P
    for(J in 2:ncol(P))
      if(P[1,J]>maxNormal){ ## This column needs protection.
        P2[,J] <- (1-maxNormal)/(nrow(P)-1)
        P2[1,J] <- maxNormal
      }##End if(P[1,J]>maxNormal).      
    result[["P"]] <- P
    result[["protected"]] <- P2
    return(result)
  }
