# Supplementary material for: Inferring Clonal Composition from Multiple Sections of a Breast Cancer
Source: PLoS Comput Biol. 2014 Jul 10;10(7):e1003703. doi: 10.1371/journal.pcbi.1003703 (PMC4091710; doi:10.1371/journal.pcbi.1003703)
Supplement: Software S1 — is an R package called Clomality that implements the EM algorithm described in this paper. (GZ) [file pcbi.1003703.s003.gz › Clomial/R/reorder.clones.R]

reorder.clones <-
function(U, PTrue, Mu, P, allPerms){
  ## Finds the permutation of Mu that best matches U and returns that permutation,
  ## along with the corresponding permutation of P
  perms <- best.match(m1=U,m2=Mu, perms=allPerms)
  reordered <- list()
  reordered[["Mu"]] <- Mu[,perms[[1]]]
  reordered[["P"]] <- P[perms[[1]],]
  return( reordered )
}
