# Supplementary material for: Inferring Clonal Composition from Multiple Sections of a Breast Cancer
Source: PLoS Comput Biol. 2014 Jul 10;10(7):e1003703. doi: 10.1371/journal.pcbi.1003703 (PMC4091710; doi:10.1371/journal.pcbi.1003703)
Supplement: Software S1 — is an R package called Clomality that implements the EM algorithm described in this paper. (GZ) [file pcbi.1003703.s003.gz › Clomial/R/row.z.likelihood.R]

row.z.likelihood <-
function(Zi, mu_i){
  ## Product of P(Zi[c]) = mu_i[c] for each Zi[c]
  ## assuming a Bernoulli distribution
  C <- length(Zi)
  answer <- 1
  for(c in 1:C){
    if(Zi[c] == 1){
      answer <- answer * mu_i[c]		
    }	
    else{
      answer <- answer * ( 1-mu_i[c] )		
    }
  }
  return(answer)
}
