# Supplementary material for: Inferring Clonal Composition from Multiple Sections of a Breast Cancer
Source: PLoS Comput Biol. 2014 Jul 10;10(7):e1003703. doi: 10.1371/journal.pcbi.1003703 (PMC4091710; doi:10.1371/journal.pcbi.1003703)
Supplement: Software S1 — is an R package called Clomality that implements the EM algorithm described in this paper. (GZ) [file pcbi.1003703.s003.gz › Clomial/inst/CITATION]

## To check rendering of citation, run readCitationFile("CITATION")

citHeader("To cite package 'Clomial' in publications use:")
     
## R >= 2.8.0 passes package metadata to citation().
if(!exists("meta") || is.null(meta)) meta <- packageDescription("nlme")
year <- sub(".*(2[[:digit:]]{3})-.*", "\\1", meta$Date)
vers <- paste("R package version", meta$Version)

citEntry(entry="Article",
        author = "Zare, H and et al. ",
        title = "{Inferring clonal composition from multiple sections of a breast cancer}",
        journal = "PLOS Computational Bilogy, under review",
        year = "2014",
        volume = "?",
        number = "?",
        pages = "?-?",
        month = "Mar",

        textVersion = paste("Zare, H, et al.", "(2014) ", 
        "Inferring clonal composition from multiple sections of a breast cancer, Zare et al., Submitted. ",
        "URL: http://noble.gs.washington.edu/~zare/", ".", sep=""))

 
