# Supplementary material for: Inferring Clonal Composition from Multiple Sections of a Breast Cancer
Source: PLoS Comput Biol. 2014 Jul 10;10(7):e1003703. doi: 10.1371/journal.pcbi.1003703 (PMC4091710; doi:10.1371/journal.pcbi.1003703)
Supplement: Software S1 — is an R package called Clomality that implements the EM algorithm described in this paper. (GZ) [file pcbi.1003703.s003.gz › Clomial/man/Clomial-package.Rd]

\name{Clomial-package}
\alias{Clomial-package}
\docType{package}
\title{
Fits a binomial model to data from multiple samples of a single tumor to infer its clonal decomposition.
}
\description{
Clomial fits binomial distributions to counts obtained from Next Gen Sequencing data of multiple samples of the same tumor. The trained parameters can be interpreted to infer the clonal structure of the tumor.
}
\details{
\tabular{ll}{
Package: \tab Clomial\cr
Type: \tab Package\cr
Version: \tab 0.99.0\cr
Date: \tab 2014-02-11\cr
License: \tab GPL (>= 2)\cr
}
The main function is Clomial() which requires 2 matrices Dt and Dc among its inputs. They contain the counts of the alternative allele, and the total number of processed reads, accordingly. Their rows correspond to the genomic loci, and their columns correspond to the samples. Several models should be trained using different initial values to escape from local optima, and the best one in terms of the likelihood can be chosen by choose.best() function.
}
\author{
Habil Zare and Alex Hu

Maintainer: Habil Zare <zare@u.washington.edu>
}
\references{
Inferring clonal composition from multiple sections of a breast cancer, Zare et al., Submitted.
}
\keyword{ package }
\keyword{ datasets }
\keyword{ iteration }
\keyword{ documentation }
\keyword{ models }

\seealso{
\code{\link{Clomial}}, \code{\link{choose.best}}, \code{\link{Clomial.iterate}},  \code{\link{Clomial.likelihood}}, \code{\link{compute.bic}}, \code{\link{breastCancer}}
}
\examples{
set.seed(1)
data(breastCancer)
Dc <- breastCancer$Dc
Dt <- breastCancer$Dt
ClomialResult <-Clomial(Dc=Dc,Dt=Dt,maxIt=20,C=4,doParal=FALSE,binomTryNum=2)
chosen <- choose.best(models=ClomialResult$models)
M1 <- chosen$bestModel
print("Genotypes:")
print(round(M1$Mu))
print("Clone frequencies:")
print(M1$P)
}
