# Supplementary material for: Inferring Clonal Composition from Multiple Sections of a Breast Cancer
Source: PLoS Comput Biol. 2014 Jul 10;10(7):e1003703. doi: 10.1371/journal.pcbi.1003703 (PMC4091710; doi:10.1371/journal.pcbi.1003703)
Supplement: Software S1 — is an R package called Clomality that implements the EM algorithm described in this paper. (GZ) [file pcbi.1003703.s003.gz › Clomial/man/Clomial.generate.data.Rd]

\name{Clomial.generate.data}
\alias{Clomial.generate.data}
\title{
	Generates simulated data to test performance of Clomial algorithm.
}
\description{
	Data sets are simulated based on binomial distribution using random parameters for the model. The accuracy of the EM procedure can be estimated by comparing the inferred parameters vs. the known ones which were used to generate the data.
}
\usage{
Clomial.generate.data(N, C, S, averageCoverage, mutFraction, doSample1Normal = FALSE)
}
\arguments{
  \item{N}{
	The number of genomic loci.
}
  \item{C}{
	The number of clones.
}
  \item{S}{
	The number of samples.
}
  \item{averageCoverage}{
	The average coverage over each loci, each sample.
}
  \item{mutFraction}{
	Should be in range 0-1. Each loci in every sample can be mutated with this probability.
}
  \item{doSample1Normal}{
	If TRUE, no contamination with the tumor content is allowed for the normal sample. I.e. the first column of the generated \code{P} matrix will start with 1, and the rest of its entries will be equal to 0. 
}
}
\details{
See the reference below for details.
}

\value{
A list will be made with the following entries:
	\item{Dc }{A matrix of simulated coverage for all loci and samples.}
	\item{Dt }{A matrix of alternative allele counts for all loci and samples.}
	\item{Ptrue }{The true clone frequency matrix used for generating the data.}
	\item{U }{The true genotype matrix used for generating the data.}
	\item{Likelihood }{The log-likelihood of the model with the true parameters.}
}
\references{
Inferring clonal composition from multiple sections of a breast cancer, Zare et al., Submitted.
}
\author{
Habil Zare
}
%%\note{
%%  ~~further notes~~
%%}


\seealso{
\code{\link[Clomial:Clomial-package]{Clomial}}, \code{\link{Clomial.likelihood}}
}
\examples{
set.seed(1)
simulated <- Clomial.generate.data(N=20, C=4, S=10, averageCoverage=1000, mutFraction=0.1)
simulated$Dc
}
\keyword{ documentation }
\keyword{ models }
