# Supplementary material for: Inferring Clonal Composition from Multiple Sections of a Breast Cancer
Source: PLoS Comput Biol. 2014 Jul 10;10(7):e1003703. doi: 10.1371/journal.pcbi.1003703 (PMC4091710; doi:10.1371/journal.pcbi.1003703)
Supplement: Software S1 — is an R package called Clomality that implements the EM algorithm described in this paper. (GZ) [file pcbi.1003703.s003.gz › Clomial/man/Clomial1000.Rd]

\name{Clomial1000}
\alias{Clomial1000}
\docType{data}
\title{
Pre-computed results of Clomial.}

\description{
Pre-computed results of Clomial function are provided for demo purposes.
It contains 1000 trained models on counts data from multiple samples of a single primary breast cancer 
obtained by deep, next-generation sequencing.}

\usage{data(Clomial1000)}
\format{\code{Clomial1000[["models"]]} is the list of trained models.}

\details{
Each model is the output of \code{Clomial.iterate()} function 
on the \code{breastCancer} data assuming there are 4 clones.}


\references{
Inferring clonal composition from multiple sections of a breast cancer, Zare et al., Submitted.}

\seealso{
\code{\link[Clomial:Clomial-package]{Clomial}}, \code{\link{Clomial.iterate}}, \code{\link{choose.best}}, \code{\link{breastCancer}}
}

\examples{
data(Clomial1000)
chosen <- choose.best(models=Clomial1000$models)
M1 <- chosen$bestModel
print("Genotypes:")
round(M1$Mu)
print("Clone frequencies:")
M1$P
bestInd <- chosen$bestInd
plot(chosen$Li,ylab="Log-likelihood",type="l")
points(x=bestInd,y=chosen$Li[bestInd],col="red",pch=19)
}

\keyword{datasets}
