# Supplementary material for: Inferring Clonal Composition from Multiple Sections of a Breast Cancer
Source: PLoS Comput Biol. 2014 Jul 10;10(7):e1003703. doi: 10.1371/journal.pcbi.1003703 (PMC4091710; doi:10.1371/journal.pcbi.1003703)
Supplement: Software S1 — is an R package called Clomality that implements the EM algorithm described in this paper. (GZ) [file pcbi.1003703.s003.gz › Clomial/man/compute.bic.Rd]

\name{compute.bic}
\alias{compute.bic}
\title{
	Computes BIC for a Clomial model.
}
\description{
	Computes the Bayesian Information Criterion (BIC) for a Clomial model, which might be useful to estimate the number of clones. A "significantly" smaller BIC is usually interpreted as a better fit to the data.
}
\usage{
	compute.bic(Dc, Dt, Mu, P)
}
\arguments{
 \item{Dt}{
	A matrix which contains the counts of the alternative allele where rows correspond to the genomic loci, and columns correspond to the samples.
}
 \item{Dc}{
	A matrix which contains the counts of the total number of mapped reads where rows correspond to the genomic loci, and columns correspond to the samples.
}
  \item{Mu}{
	The matrix which models the genotypes, where rows and columns correspond to genomic loci and clones, accordingly.
}
  \item{P}{
	The matrix of clonal frequency where rows and columns correspond to clones and samples, accordingly.
}
}

\details{
	The Bayesian Information Criterion (BIC) for a model is computed by subtracting the expected log-likelihood times 2, from the number of free parameters of the model times logarithm of the total number of observations. For a Clomial model, we have \code{BIC = (NC+SC-S)log(sum(Dc))-2L}, where \code{L} is the likelihood, \code{N} is the number of genomic loci, \code{C} is the assumed number of clones, \code{S} is the number of samples, and \code{sum(Dc)} is the total number of observed reads.   
}
\value{
A list will be made with the following entries:
	\item{bic }{The BIC value.}
	\item{aic }{The AIC value.}
	\item{obsNum }{The total number of observed reades.}
}
\references{
Inferring clonal composition from multiple sections of a breast cancer, Zare et al., Submitted.
}
\author{
Habil Zare
}
\note{
Theoretically, a method such as the Bayesian information criterion (BIC) or the Akaike information criterion (AIC) may be applied to estimate the number of clones. However, in practice, the outcome of such approaches should be interpreted with great caution because some of the underlying assumptions of the statistical analysis may not be necessarily true for a given model. For example, while a "small" improvement in the BIC is generally considered as a sign to stop making the model more complicated, making such decisions is very objective, and requires relying on thresholds
with little statistical basis.
}

\seealso{
\code{\link[Clomial:Clomial-package]{Clomial}}
}
\examples{
set.seed(1)
data(breastCancer)
Dc <- breastCancer$Dc
Dt <- breastCancer$Dt
bics <- c()
Clomial3 <-Clomial(Dc=Dc,Dt=Dt,maxIt=20,C=3,doParal=FALSE,binomTryNum=1)
model3 <- Clomial3$models[[1]]
bics[3] <- compute.bic(Dc=Dc,Dt=Dt, Mu=model3$Mu, P=model3$P)$bic
Clomial4 <-Clomial(Dc=Dc,Dt=Dt,maxIt=20,C=4,doParal=FALSE,binomTryNum=1)
model4 <- Clomial4$models[[1]]
bics[4] <- compute.bic(Dc=Dc,Dt=Dt, Mu=model4$Mu, P=model4$P)$bic
print(bics) ## 4 is a better estimate for the number of clones.
}

\keyword{ documentation }
